# Supplementary material for: Structural basis of the transcription termination factor Rho engagement with transcribing RNA polymerase from Thermus thermophilus
Source: Sci Adv. 2023 Feb 8;9(6):eade7093. doi: 10.1126/sciadv.ade7093 (PMC9908020; doi:10.1126/sciadv.ade7093)
Supplement: Supplementary file 2 — Movie S1 [file sciadv.ade7093_movie_s1.zip]

Archive with 1 entries (1 files):
- sciadv.ade7093_movie_s1.mp4
